# Supplementary material for: The Development of Cognitive Reappraisal From Early Childhood Through Adolescence: A Systematic Review and Methodological Recommendations
Source: Front Psychol. 2022 Jun 22;13:875964. doi: 10.3389/fpsyg.2022.875964 (PMC9258621; doi:10.3389/fpsyg.2022.875964)
Supplement: Supplementary file 1 [file Table_1.XLSX]

## Sheet: SuppCodingTable
Authors	Year	Title	Journal	Sample Size	Country	Sample Racial/Ethnic Identities									Sample Age Range(s)				Reappraisal Assessment(s)	Reappraisal Assessment Type(s)									Emotion(s) Targeted
						White (%)	Asian (%)	Black / African (%)	Latino / Hispanic (%)	Middle Eastern / North African (%)	Native American / American Indian (%)	Multiracial / Multi-ethnic (%)	Other race/ethnicity (%)	Race/ethnicity not reported (%)	Early Childhood (3-6.9 yrs)	Middle Childhood (7-10.9 yrs)	Early Adolescence (11-14.9 yrs)	Late Adolescence (15-18.9 yrs)		Self-Report Questionnaire	Parent-Report Questionnaire	Emotion Regulation Task with Self-Reported Affect	Emotion Regulation Task with Physiological / Neural Measures	Vignette	Observation	Interview	Experience Sampling	Daily Diary	Nonspecific Emotion	General Negative Emotions	General Positive Emotions	Anger	Frustration	Disappointment	Fear	Sadness	Anxiety	Happiness	Boredom	Excitement	Shame	Guilt	Disgust	Pride	Social Exclusion	Pain	Desire/Craving
Andrés, M. L., Richaud de Minzi, M. C., Castañeiras, C., Canet-Juric, L., & Rodríguez-Carvajal, R.	2016	Neuroticism and depression in children: The role of cognitive emotion regulation strategies	The Journal of Genetic Psychology	315	Argentina	NR	NR	NR	NR	NR	NR	NR	NR	100	0	1	1	0	Cognitive Emotion Regulation Questionnaire - Kids Version (CERQ-k; Garnefski et al., 2007) (translated & adapted for Argentinean children)	1	0	0	0	0	0	0	0	0	0	1	0	0	0	0	0	0	0	0	0	0	0	0	0	0	0	0	0
Babkirk, S., Rios, V., & Dennis, T. A.	2015	The late positive potential predicts emotion regulation strategy use in school-aged children concurrently and two years later	Developmental Science	21	United States	19	0	47.6	19	0	0	9.5	4.8	0	1	1	0	0	Directed reappraisal task completed while EEG data were recorded. Participants viewed negatively-valenced affective images preceded by a negative or reappraisal story about the image.	0	0	0	1	0	0	0	0	0	0	1	0	0	0	0	0	0	0	0	0	0	0	0	0	0	0	0	0
Belden, A. C., Luby, J. L., Pagliaccio, D., & Barch, D. M.	2014	Neural activation associated with the cognitive emotion regulation of sadness in healthy children	Developmental Cognitive Neuroscience	19	United States	NR	NR	NR	NR	NR	NR	NR	NR	100	0	1	1	0	(1) Cognitive Emotion Regulation Questionnaire - Kids Version (CERQ-k; Garnefski et al., 2007) [positive refocusing subscale] (2) Reappraisal task completed while fMRI data were acquired. Participants viewed sad images and received instructions during image presentation to passively view ('VIEW') or reappraise ('MAKE POSITIVE') the image. Participants rated their negative affect after each image.	1	0	1	1	0	0	0	0	0	0	1	0	0	0	0	0	1	0	0	0	0	0	0	0	0	0	0	0
Bettis, A. H., Henry, L., Prussien, K. V., Vreeland, A., Smith, M., Adery, L. H., & Compas, B. E.	2018	Laboratory and self-report methods to assess reappraisal and distraction in youth	Journal of Clinical Child and Adolescent Psychology	70	United States	69.1	4.4	20	0	0	0	5.9	0	0	0	1	1	1	(1) Responses to Stress Questionnaire (RSQ; Connor-Smith et al., 2000) (2) Emotion regulation task in which participants were instructed to use reappraisal ("make positive"), distraction ("distract yourself"), or to "just look" while viewing images of adults who look sad or mad, while imagining that the adult was their parent. Participants rated their negative emotional intensity after each image.	1	0	1	0	0	0	0	0	0	0	0	0	1	0	0	0	1	0	0	0	0	0	0	0	0	0	0	0
Boyes, M. E., Hasking, P. A., & Martin, G.	2016	Adverse life experience and psychological distress in adolescence: Moderating and mediating effects of emotion regulation and rumination	Stress and Health	2637	Australia	NR	NR	NR	NR	NR	NR	NR	NR	100	0	0	1	1	Emotion Regulation Questionnaire (ERQ; Gross & John, 2003)	1	0	0	0	0	0	0	0	0	1	0	0	0	0	0	0	0	0	0	0	0	0	0	0	0	0	0	0
Chan, S. M., Oi Poon, S. F., & Tang, E. M. H.	2016	Daily hassles, cognitive emotion regulation and anxiety in children	Vulnerable Children and Youth Studies	999	China	NR	NR	NR	NR	NR	NR	NR	NR	100	0	1	1	0	Cognitive Emotion Regulation Questionnaire - Kids Version (CERQ-k; Garnefski et al., 2007) (translated to Chinese)	1	0	0	0	0	0	0	0	0	0	1	0	0	0	0	0	0	0	0	0	0	0	0	0	0	0	0	0
Chen, X., Wu, X., & Wang, Y.	2018	Mothers’ emotional expression and discipline and preschoolers’ emotional regulation strategies: Gender differences	Journal of Child and Family Studies	498	China	NR	NR	NR	NR	NR	NR	NR	NR	100	1	0	0	0	Emotion Regulation Strategy Questionnaire (ERSQ; Lu & Chan, 2007)	0	1	0	0	0	0	0	0	0	0	0	0	1	0	0	1	1	0	0	0	0	0	0	0	0	0	0	0
Chen, Y. N., Yao, S. Q., & Xin, X. H.	2018	Cognitive emotion regulation strategies among Chinese adolescents having unprotected sex: A latent profile analysis	Psychology, Health and Medicine	541	China	0	90.4	0	0	0	0	0	9.6	0	0	0	1	1	Cognitive Emotion Regulation Questionnaire (CERQ; Garnefski, Kraaij, & Spinhoven, 2001, 2002).	1	0	0	0	0	0	0	0	0	0	1	0	0	0	0	0	0	0	0	0	0	0	0	0	0	0	0	0
Chervonsky, E., & Hunt, C.	2018	Emotion regulation, mental health, and social wellbeing in a young adolescent sample: A concurrent and longitudinal investigation	Emotion	262	Australia	NR	NR	NR	NR	NR	NR	NR	NR	100	0	0	1	0	Emotion Regulation Questionnaire (ERQ; Gross & John, 2003)	1	0	0	0	0	0	0	0	0	1	0	0	0	0	0	0	0	0	0	0	0	0	0	0	0	0	0	0
Christensen, K. A., Aldao, A., Sheridan, M. A., & McLaughlin, K. A.	2017	Habitual reappraisal in context: Peer victimisation moderates its association with physiological reactivity to social stress	Cognition and Emotion	169	United States	40.8	7.7	18.3	17.8	0	0	0	14.8	0	0	0	1	1	Cognitive Emotion Regulation Questionnaire (CERQ; Garnefski, Kraaij, & Spinhoven, 2001) [composite score created from the refocus on planning, positive refocusing, positive reappraisal, and putting into perspective subscales]	1	0	0	0	0	0	0	0	0	0	1	0	0	0	0	0	0	0	0	0	0	0	0	0	0	0	0	0
Colle, L., & Del Giudice, M.	2011	Patterns of attachment and emotional competence in middle childhood	Social Development	122	Italy	NR	NR	NR	NR	NR	NR	NR	NR	100	1	1	0	0	Participants viewed brief movie clips of adults expressing negative emotions and were asked to label the emotion the adult was feeling, provide a possible explanation for why they were feeling that way, and suggest ways the adult could feel better. Children's suggested emotion regulation strategies were coded as behavioral engagement, cognitive engagement (e.g., reappraisal), behavioral diversion…	0	0	0	0	1	0	0	0	0	0	0	0	1	0	0	1	1	1	0	0	0	1	0	0	0	0	0	0
d'Acremont, M., & Van der Linden, M.	2007	How is impulsivity related to depression in adolescence? Evidence from a French validation of the cognitive emotion regulation questionnaire	Journal of Adolescence	217	Switzerland	NR	NR	NR	NR	NR	NR	NR	NR	100	0	0	1	1	Cognitive Emotion Regulation Questionnaire (CERQ; Garnefski, Kraaij, & Spinhoven, 2001, 2002) (Translated to French: Jermann, Van der Linden, d'Acremont, & Zermatten, 2006)	1	0	0	0	0	0	0	0	0	0	1	0	0	0	0	0	0	0	0	0	0	0	0	0	0	0	0	0
Davis, E. L.	2016	An age-related mechanism of emotion regulation: Regulating sadness promotes children's learning by broadening information processing	Child Development	126	United States	57.9	12.7	2.4	9.5	0	0	11.1	0	0	1	1	1	0	Participants viewed a 5-minute sad film clip after which they were instructed to engage in distancing, positive reappraisal, rumination, or to just wait (control condition) for 10 seconds. Participants reported their intensity of sadness and happiness using pictorial scales immediately after the sad film and after the 10-second emotion regulation/control period.	0	0	1	0	0	0	0	0	0	0	0	0	0	0	0	0	1	0	0	0	0	0	0	0	0	0	0	0
Davis, E. L., & Levine, L. J.	2013	Emotion regulation strategies that promote learning: Reappraisal enhances children's memory for educational information	Child Development	126	United States	58	13	3	10	0	0	0	3	13	1	1	1	0	Participants viewed a 5-minute sad film clip after which they were instructed to engage in distancing ("reappraise importance"), positive reappraisal ("reappraise outcome"), rumination, or to just wait (control condition). Participans were asked "what they would do" after the instructions and responses were coded according to the above categories. Participants reported their intensity of sadness …	0	0	1	0	0	0	0	0	0	0	0	0	0	0	0	0	1	0	0	0	0	0	0	0	0	0	0	0
Davis, E. L., Levine, L. J., Lench, H. C., & Quas, J. A.	2010	Metacognitive emotion regulation: Children's awareness that changing thoughts and goals can alleviate negative emotions (Study 1)	Emotion	80	United States	74	5	13	0	0	0	0	8	0	1	0	0	0	Participants were presented with four narratives in which a child failed to attain a goal. After each narrative, participants were asked (1) whether the protagonist would feel sad, mad, or both, and (2) how the protagonist could make their negative feelings go away. Participants' responses were coded as goal reinstatement, goal substitution, goal forfeiture, primary social support, secondary soci…	0	0	0	0	1	0	0	0	0	0	0	0	1	0	0	0	1	0	0	0	0	0	0	0	0	0	0	0
Davis, E. L., Levine, L. J., Lench, H. C., & Quas, J. A.	2010	Metacognitive emotion regulation: Children's awareness that changing thoughts and goals can alleviate negative emotions (Study 2)	Emotion	92	United States	55	7	4	8	0	0	24	0	0	1	0	0	0	Participants were interviewed about a time they felt sad/mad/scared and what they did to make those negative feelings go away. Participants' responses were coded as goal reinstatement, goal substitution, goal forfeiture, primary social support, secondary social support, agent-focused, and metacognitive (including reappraisal).	0	0	0	0	0	0	1	0	0	0	0	0	1	0	0	1	1	0	0	0	0	0	0	0	0	0	0	0
Davis, E. L., Quiñones-Camacho, L. E., & Buss, K. A.	2016	The effects of distraction and reappraisal on children's parasympathetic regulation of sadness and fear	Journal of Experimental Child Psychology	101	United States	90.1	5	1	1	0	1	2	0	0	1	0	0	0	Participants viewed film clips designed to elicit mild sadness and fear while ECG was continuously recorded. Prior to viewing the clips, participants received instructions to either pay attention to the details (control), distract themselves if they get upset, or reappraise if they get upset. Participants reported their sad, scared, and happy feelings using pictorial scales at baseline and after …	0	0	1	1	0	0	0	0	0	0	0	0	0	0	0	1	1	0	0	0	0	0	0	0	0	0	0	0
de Veld, D. M. J., Riksen-Walraven, J. M., & de Weerth, C.	2012	The relation between emotion regulation strategies and physiological stress responses in middle childhood	Psychoneuroendocrinology	158	The Netherlands	94	0	0	0	0	0	0	0	6	0	1	1	0	Emotion Regulation Questionnaire (ERQ; Gross & John, 2003) (Dutch translation; Koole, 2004)	1	0	0	0	0	0	0	0	0	1	0	0	0	0	0	0	0	0	0	0	0	0	0	0	0	0	0	0
DeCicco, J. M., O'Toole, L. J., & Dennis, T. A.	2014	The late positive potential as a neural signature for cognitive reappraisal in children	Developmental Neuropsychology	26	United States	38	0	27	15	0	0	0	19	0	0	1	0	0	Directed reappraisal task completed while EEG data were recorded. Participants viewed negatively-valenced affective images preceded by a negative or reappraisal story about the image. Reappraisal stories were identical to those used by Dennis & Hajcak (2009) and DeCicco et al. (2012).	0	0	0	1	0	0	0	0	0	0	1	0	0	0	0	0	0	0	0	0	0	0	0	0	0	0	0	0
DeCicco, J. M., Solomon, B., & Dennis, T. A.	2012	Neural correlates of cognitive reappraisal in children: An ERP study	Developmental Cognitive Neuroscience	32	United States	31.3	6.3	40.6	12.5	0	0	9.4	0	0	1	1	0	0	Directed reappraisal task completed while EEG data were recorded. Participants viewed negatively-valenced affective images preceded by a negative or reappraisal story about the image. Reappraisal stories were identical to those used by Dennis & Hajcak (2009).	0	0	0	1	0	0	0	0	0	0	1	0	0	0	0	0	0	0	0	0	0	0	0	0	0	0	0	0
Dennis, T. A., & Hajcak, G.	2009	The late positive potential: A neurophysiological marker for emotion regulation in children	Journal of Child Psychology and Psychiatry and Allied Disciplines	25	United States	NR	NR	NR	NR	NR	NR	NR	NR	100	1	1	0	0	Directed reappraisal task completed while EEG data were recorded. Participants viewed negatively-valenced affective images. After each image they heard a negative or neutral (reappraisal) story about the image and then they were presented with the same image again.	0	0	0	1	0	0	0	0	0	0	1	0	0	0	0	0	0	0	0	0	0	0	0	0	0	0	0	0
Devenish, B., Hooley, M., Stokes, M., & Mellor, D.	2018	Pathways to Armenian youth empowerment in low socioeconomic communities: Indirect effects of parenting and moderating effects of gender	Youth and Society	240	United States	NR	NR	NR	NR	NR	NR	NR	NR	100	0	1	1	1	Emotion Regulation Questionnaire for Children and Adolescents (ERQ-CA; Gullone & Taffe, 2012) (Armenian translation) [cognitive reappraisal subscale]	1	0	0	0	0	0	0	0	0	1	0	0	0	0	0	0	0	0	0	0	0	0	0	0	0	0	0	0
Dorman Ilan, S., Tamuz, N., & Sheppes, G.	2018	The fit between emotion regulation choice and individual resources is associated with adaptive functioning among young children	Cognition and Emotion	39	Israel	NR	NR	NR	NR	NR	NR	NR	NR	100	1	1	0	0	Regulatory selection task. Participants learned and practiced the use of distraction and reappraisal to resist temptation. An attractive object was then presented and hidden, and participants were asked to choose the strategy that would best help them resist temptation. The object was then presented again and participants were asked to explain how they were implementing their strategy. Afterward,…	0	0	1	0	0	0	0	0	0	0	0	0	0	0	0	0	0	0	0	0	0	0	0	0	0	0	0	1
Dougherty, L. R., Blankenship, S. L., Spechler, P. A., Padmala, S., & Pessoa, L.	2015	An fMRI pilot study of cognitive reappraisal in children: Divergent effects on brain and behavior (Study 1)	Journal of Psychopathology and Behavioral Assessment	19	United States	NR	NR	NR	NR	NR	NR	NR	NR	100	1	1	0	0	Directed reappraisal task. Participants viewed negatively-valenced affective images preceded by a negative story about the image, a positive story about the image (reappraisal), or a non-affective description of the image ("attend"). Participants rated their affect after each image using an abbreviated version of the self-assessment manikin (SAM) valence rating system (Lang et al., 2008).	0	0	1	0	0	0	0	0	0	0	1	0	0	0	0	0	0	0	0	0	0	0	0	0	0	0	0	0
Dougherty, L. R., Blankenship, S. L., Spechler, P. A., Padmala, S., & Pessoa, L.	2015	An fMRI pilot study of cognitive reappraisal in children: Divergent effects on brain and behavior (Study 2)	Journal of Psychopathology and Behavioral Assessment	15	United States	NR	NR	NR	NR	NR	NR	NR	NR	100	1	1	0	0	Directed reappraisal task completed while fMRI data were acquired. Participants viewed negatively-valenced affective images preceded by a positive story about the image (reappraisal) or a non-affective description of the image ("attend").	0	0	0	1	0	0	0	0	0	0	1	0	0	0	0	0	0	0	0	0	0	0	0	0	0	0	0	0
Eastabrook, J. M., Flynn, J. J., & Hollenstein, T.	2014	Internalizing symptoms in female adolescents: Associations with emotional awareness and emotion regulation	Journal of Child and Family Studies	123	Canada	81	4	1	0	0	3	0	9	2	0	0	1	1	Emotion Regulation Questionnaire (ERQ; Gross & John, 2003)	1	0	0	0	0	0	0	0	0	1	0	0	0	0	0	0	0	0	0	0	0	0	0	0	0	0	0	0
Ficková, E.	1995	Problems in research of coping with stress in children and adolescents	Studia Psychologica	402	Slovakia	NR	NR	NR	NR	NR	NR	NR	NR	100	0	0	1	1	KIDCOPE (Spirito et al., 1988), completed in reference to a situation they had to cope with in the past month	1	0	0	0	0	0	0	0	0	0	1	0	0	0	0	0	0	0	0	0	0	0	0	0	0	0	0	0
Flouri, E., & Mavroveli, S.	2013	Adverse life events and emotional and behavioural problems in adolescence: The role of coping and emotion regulation	Stress and Health	159	England	90.5	0.6	2.6	0	0	0	3.8	1.3	3.8	0	0	1	1	Emotion Regulation Questionnaire (ERQ; Gross & John, 2003)	1	0	0	0	0	0	0	0	0	1	0	0	0	0	0	0	0	0	0	0	0	0	0	0	0	0	0	0
Flouri, E., & Panourgia, C.	2014	Negative automatic thoughts and emotional and behavioural problems in adolescence	Child and Adolescent Mental Health	557	England	13	45	13	0	7	0	7	12	3	0	1	1	1	Emotion Regulation Questionnaire (ERQ; Gross & John, 2003)	1	0	0	0	0	0	0	0	0	1	0	0	0	0	0	0	0	0	0	0	0	0	0	0	0	0	0	0
Frank, J. L., Kohler, K., Peal, A., & Bose, B.	2017	Effectiveness of a school-based yoga program on adolescent mental health and school performance: Findings from a randomized controlled trial	Mindfulness	159	United States	5.8	1.3	16.8	54.2	0	0	21.9	0	0	0	0	1	1	Responses to Stress Questionnaire (RSQ; Connor-Smith et al., 2000)	1	0	0	0	0	0	0	0	0	0	1	0	0	0	0	0	0	0	0	0	0	0	0	0	0	0	0	0
Gardner, S. E., Betts, L. R., Stiller, J., & Coates, J.	2017	The role of emotion regulation for coping with school-based peer-victimisation in late childhood	Personality and Individual Differences	443	England	NR	NR	NR	NR	NR	NR	NR	NR	100	0	1	1	0	Emotion Regulation Questionnaire for Children and Adolescents (ERQ-CA; Gullone & Taffe, 2012)	1	0	0	0	0	0	0	0	0	1	0	0	0	0	0	0	0	0	0	0	0	0	0	0	0	0	0	0
Garnefski, N., & Kraaij, V.	2006	Relationships between cognitive emotion regulation strategies and depressive symptoms: A comparative study of five specific samples	Personality and Individual Differences	1761	The Netherlands	NR	NR	NR	NR	NR	NR	NR	NR	100	0	0	1	1	Cognitive Emotion Regulation Questionnaire (CERQ; Garnefski, Kraaij, & Spinhoven, 2001, 2002)	1	0	0	0	0	0	0	0	0	0	1	0	0	0	0	0	0	0	0	0	0	0	0	0	0	0	0	0
Garnefski, N., & Kraaij, V.	2014	Bully victimization and emotional problems in adolescents: Moderation by specific cognitive coping strategies?	Journal of Adolescence	582	The Netherlands	NR	NR	NR	NR	NR	NR	NR	NR	100	0	0	1	1	Cognitive Emotion Regulation Questionnaire (CERQ; Garnefski, Kraaij, & Spinhoven, 2001, 2002)	1	0	0	0	0	0	0	0	0	0	1	0	0	0	0	0	0	0	0	0	0	0	0	0	0	0	0	0
Garnefski, N., & Kraaij, V.	2016	Specificity of relations between adolescents’ cognitive emotion regulation strategies and symptoms of depression and anxiety	Cognition and Emotion	582	The Netherlands	NR	NR	NR	NR	NR	NR	NR	NR	100	0	0	1	1	Cognitive Emotion Regulation Questionnaire (CERQ; Garnefski, Kraaij, & Spinhoven, 2001, 2002)	1	0	0	0	0	0	0	0	0	0	1	0	0	0	0	0	0	0	0	0	0	0	0	0	0	0	0	0
Garnefski, N., Boon, S., & Kraaij, V.	2003	Relationships between cognitive strategies of adolescents and depressive symptomatology across different types of life event	Journal of Youth and Adolescence	129	The Netherlands	NR	NR	NR	NR	NR	NR	NR	NR	100	0	0	1	1	Cognitive Emotion Regulation Questionnaire (CERQ; Garnefski, Kraaij, & Spinhoven, 2001, 2002)	1	0	0	0	0	0	0	0	0	0	1	0	0	0	0	0	0	0	0	0	0	0	0	0	0	0	0	0
Garnefski, N., Kraaij, V., & Spinhoven, P.	2001	Negative life events, cognitive emotion regulation and emotional problems	Personality and Individual Differences	547	The Netherlands	NR	NR	NR	NR	NR	NR	NR	NR	100	0	0	1	1	Cognitive Emotion Regulation Questionnaire (CERQ; Garnefski, Kraaij, & Spinhoven, 2001, 2002)	1	0	0	0	0	0	0	0	0	0	1	0	0	0	0	0	0	0	0	0	0	0	0	0	0	0	0	0
Garnefski, N., Kraaij, V., & van Etten, M.	2005	Specificity of relations between adolescents' cognitive emotion regulation strategies and internalizing and externalizing psychopathology	Journal of Adolescence	271	The Netherlands	NR	NR	NR	NR	NR	NR	NR	NR	100	0	0	1	1	Cognitive Emotion Regulation Questionnaire (CERQ; Garnefski, Kraaij, & Spinhoven, 2001, 2002)	1	0	0	0	0	0	0	0	0	0	1	0	0	0	0	0	0	0	0	0	0	0	0	0	0	0	0	0
Garnefski, N., Rieffe, C., Jellesma, F., Meerum Terwogt, M., & Kraaij, V.	2007	Cognitive emotion regulation strategies and emotional problems in 9-11-year-old children: The development of an instrument	European Child & Adolescent Psychiatry	717	The Netherlands	NR	NR	NR	NR	NR	NR	NR	NR	100	0	1	1	0	Cognitive Emotion Regulation Questionnaire - Kids Version (CERQ-k; Garnefski et al., 2007)	1	0	0	0	0	0	0	0	0	0	1	0	0	0	0	0	0	0	0	0	0	0	0	0	0	0	0	0
Gómez-Ortiz, O., Romera, E. M., Ortega-Ruiz, R., Cabello, R., & Fernández-Berrocal, P.	2016	Analysis of emotion regulation in Spanish adolescents: Validation of the Emotion Regulation Questionnaire	Frontiers in Psychology	2060	Spain	NR	NR	NR	NR	NR	NR	NR	NR	100	0	0	1	1	Emotion Regulation Questionnaire (ERQ; Gross & John, 2003)	1	0	0	0	0	0	0	0	0	1	0	0	0	0	0	0	0	0	0	0	0	0	0	0	0	0	0	0
Gresham, D., & Gullone, E.	2012	Emotion regulation strategy use in children and adolescents: The explanatory roles of personality and attachment	Personality and Individual Differences	682	Australia	NR	NR	NR	NR	NR	NR	NR	NR	100	0	1	1	1	Emotion Regulation Questionnaire for Children and Adolescents (ERQ-CA; Gullone & Taffe, 2012)	1	0	0	0	0	0	0	0	0	1	0	0	0	0	0	0	0	0	0	0	0	0	0	0	0	0	0	0
Gullone, E., Hughes, E. K., King, N. J., & Tonge, B.	2010	The normative development of emotion regulation strategy use in children and adolescents: A 2-year follow-up study	Journal of Child Psychology and Psychiatry and Allied Disciplines	1128	Australia	NR	NR	NR	NR	NR	NR	NR	NR	100	0	1	1	1	Emotion Regulation Questionnaire for Children and Adolescents (ERQ-CA)	1	0	0	0	0	0	0	0	0	1	0	0	0	0	0	0	0	0	0	0	0	0	0	0	0	0	0	0
Gunzenhauser, C., Fäsche, A., Friedlmeier, W., & Suchodoletz, A.	2014	Face it or hide it: Parental socialization of reappraisal and response suppression	Frontiers in Psychology	118	Germany	NR	NR	NR	NR	NR	NR	NR	NR	100	1	1	0	0	Caregiver-rated Emotion Regulation Questionnaire (C-ERQ; Gunzenhauser et al., 2012) (caregiver-rating adaptation of the German version of the ERQ; Abler & Kessler, 2009)	0	1	0	0	0	0	0	0	0	1	0	0	0	0	0	0	0	0	0	0	0	0	0	0	0	0	0	0
Gunzenhauser, C., von Suchodoletz, A., & McClelland, M. M.	2017	Measuring cognitive reappraisal and expressive suppression in children: A parent-rating version of the Emotion Regulation Questionnaire	European Journal of Developmental Psychology	171	Germany	NR	NR	NR	NR	NR	NR	NR	NR	100	1	1	0	0	(1) Parent-rated Emotion Regulation Questionnaire (P-ERQ; parent-rating adaptions of the English-language ERQ [Gross & John, 2003] and the German version of the ERQ [Abler & Kessler, 2009]) (2) Children's Coping Strategies Checklist (CCSC; Program for Prevention Research, 1999)	0	1	0	0	0	0	0	0	0	1	1	0	0	0	0	0	0	0	0	0	0	0	0	0	0	0	0	0
Hodgins, M. J., & Lander, J.	1997	Children's coping with venipuncture	Journal of Pain and Symptom Management	85	Canada	NR	NR	NR	NR	NR	NR	NR	NR	100	1	1	1	0	Participants were interviewed prior to and after undergoing routine venipuncture at an outpatient laboratory. Prior to the venipuncture, participants were asked about what they, or a hypothetical child, could do or think to make the needle not hurt so much. Participants rated their expected and actual pain intensity on a visual analogue scale before and after the venipuncture. Participants' respo…	0	0	1	0	0	0	1	0	0	0	0	0	0	0	0	0	0	0	0	0	0	0	0	0	0	0	1	0
Hsieh, M., & Stright, A. D.	2012	Adolescents' emotion regulation strategies, self-concept, and internalizing problems	Journal of Early Adolescence	438	Taiwan	0	100	0	0	0	0	0	0	0	0	0	1	1	Emotion Regulation Questionnaire (ERQ; Gross & John, 2003) (translated to Chinese)	1	0	0	0	0	0	0	0	0	1	0	0	0	0	0	0	0	0	0	0	0	0	0	0	0	0	0	0
Hua, M., Han, Z. R., & Zhou, R.	2014	The roles of emotion regulation and ruminative thoughts in non-suicidal self-injury	British Journal of Clinical Psychology	2507	Australia	NR	NR	NR	NR	NR	NR	NR	NR	100	0	0	1	1	Emotion Regulation Questionnaire (ERQ; Gross & John, 2003)	1	0	0	0	0	0	0	0	0	1	0	0	0	0	0	0	0	0	0	0	0	0	0	0	0	0	0	0
Hua, M., Han, Z. R., & Zhou, R.	2015	Cognitive reappraisal in preschoolers: Neuropsychological evidence of emotion regulation from an ERP study	Developmental Neuropsychology	20	China	0	100	0	0	0	0	0	0	0	1	0	0	0	Directed reappraisal task completed while EEG data were recorded. Participants viewed negatively-valenced affective images with reappraisal instructions designed to minimize working memory demands. Images were presented in blocks by interpretation condition (negative or neutral/reappraisal). Each image was preceded by 4-word reminder of the interpretation condition.	0	0	0	1	0	0	0	0	0	0	1	0	0	0	0	0	0	0	0	0	0	0	0	0	0	0	0	0
Jaffe, M., Gullone, E., & Hughes, E. K.	2010	The roles of temperamental dispositions and perceived parenting behaviours in the use of two emotion regulation strategies in late childhood	Journal of Applied Developmental Psychology	293	Australia	NR	NR	NR	NR	NR	NR	NR	NR	100	0	1	1	0	Emotion Regulation Questionnaire for Children and Adolescents (ERQ-CA; MacDermott, Betts, Gullone & Allen, unpublished manuscript)	1	0	0	0	0	0	0	0	0	1	0	0	0	0	0	0	0	0	0	0	0	0	0	0	0	0	0	0
Kokkinos, C. M., & Voulgaridou, I.	2017	Relational and cyber aggression among adolescents: Personality and emotion regulation as moderators	Computers in Human Behavior	347	Greece	NR	NR	NR	NR	NR	NR	NR	NR	100	0	0	1	1	Emotion Regulation Questionnaire (ERQ; Gross & John, 2003)	1	0	0	0	0	0	0	0	0	1	0	0	0	0	0	0	0	0	0	0	0	0	0	0	0	0	0	0
Laghi, F., Lonigro, A., Pallini, S., & Baiocco, R.	2018	Emotion regulation and empathy: Which relation with social conduct?	Journal of Genetic Psychology	219	Italy	NR	NR	NR	NR	NR	NR	NR	NR	100	0	0	1	1	Emotion Regulation Questionnaire (ERQ; Gross & John, 2003)	1	0	0	0	0	0	0	0	0	1	0	0	0	0	0	0	0	0	0	0	0	0	0	0	0	0	0	0
Lantrip, C., Isquith, P. K., Koven, N. S., Welsh, K., & Roth, R. M.	2016	Executive function and emotion regulation strategy use in adolescents	Applied Neuropsychology	70	United States	NR	NR	NR	NR	NR	NR	NR	NR	100	0	0	1	1	Emotion Regulation Questionnaire for Children and Adolescents (ERQ-CA; Gullone & Taffe, 2012)	1	0	0	0	0	0	0	0	0	1	0	0	0	0	0	0	0	0	0	0	0	0	0	0	0	0	0	0
Le Vigouroux, S., Pavani, J.-B., Dauvier, B., Kop, J.-L., & Congard, A.	2017	Reactive or proactive? Age differences in the use of affective regulation strategies	Psychology and Aging	39	France	NR	NR	NR	NR	NR	NR	NR	NR	100	0	0	1	1	Experience-sampling self-report. Five times a day over two consecutive weeks, participants rated (1) their current affect and (2) their use of problem-solving or reappraisal since their previous response.	0	0	0	0	0	0	0	1	0	0	1	1	0	0	0	0	0	0	0	0	0	0	0	0	0	0	0	0
Lennarz, H. K., Hollenstein, T., Lichtwarck-Aschoff, A., Kuntsche, E., & Granic, I.	2018	Emotion regulation in action: Use, selection, and success of emotion regulation in adolescents’ daily lives	International Journal of Behavioral Development	78	The Netherlands	NR	NR	NR	NR	NR	NR	NR	NR	100	0	0	1	1	Experience-sampling self-report. Up to nine times a day over two weekends six weeks apart, participants reported their current negative affect, the most negative event since the previous assessment, peak negative affect during the negative event, and whether they had used each of eight emotion regulation strategies (including reappraisal) to down-regulate their event-related negative affect.	0	0	0	0	0	0	0	1	0	0	1	0	0	0	0	0	0	0	0	0	0	0	0	0	0	0	0	0
Leventon, J. S., & Bauer, P. J.	2016	Emotion regulation during the encoding of emotional stimuli: Effects on subsequent memory	Journal of Experimental Child Psychology	28	United States	60.7	0	21.4	0	0	0	10.7	0	7.1	0	1	0	0	Directed reappraisal task completed while EEG data were recorded, completed twice 1 to 5 days apart. Participants viewed negatively- and positively-valenced affective images, heard a "matching" (negative or positive) or "neutral" (reappraisal) story about the image, and then viewed the same image again. Participants rated their mood (unhappy to happy) at baseline, after each image, and at the end…	0	0	1	1	0	0	0	0	0	0	1	1	0	0	0	0	0	0	0	0	0	0	0	0	0	0	0	0
Lévesque, J., Joanette, Y., Mensour, B., Beaudoin, G., Leroux, J. M., Bourgouin, P., & Beauregard, M.	2004	Neural basis of emotional self-regulation in childhood	Neuroscience	14	Canada	100	0	0	0	0	0	0	0	0	0	1	0	0	(1) Reappraisal task completed while fMRI data were acquired. Participants viewed sad and neutral film clips and received instructions to reappraise (psychological distancing) or "react normally" to the clips. Film clips were presented in blocks by reapprasial vs. no reappraisal and sad vs. neutral conditions. At the end of each block (neutral/reappraisal, sad/reappraisal, neutral/no reappraisal,…	1	0	1	1	0	0	0	0	0	0	0	0	0	0	0	0	1	0	0	0	0	0	0	0	0	0	0	0
Levine, L. J., Schmidt, S., Kang, H. S., & Tinti, C.	2012	Remembering the silver lining: Reappraisal and positive bias in memory for emotion	Cognition and Emotion	264	Italy	NR	NR	NR	NR	NR	NR	NR	NR	100	0	0	0	1	Two self-report items on the use of reappraisal to cope with an exam, adapted from items in the Ways of Coping Questionnaire, Revised (Folkman & Lazarus, 1985).	1	0	0	0	0	0	0	0	0	0	1	0	0	0	0	0	0	0	0	0	0	0	0	0	0	0	0	0
Liu, W., Chen, L., & Blue, P. R.	2016	Chinese adaptation and psychometric properties of the child version of the Cognitive Emotion Regulation Questionnaire	PLoS ONE	1403	China	NR	NR	NR	NR	NR	NR	NR	NR	100	0	1	1	0	Cognitive Emotion Regulation Questionnaire - Kids Version (CERQ-k) (translated & adapted for Chinese children)	1	0	0	0	0	0	0	0	0	0	1	0	0	0	0	0	0	0	0	0	0	0	0	0	0	0	0	0
Lougheed, J. P., & Hollenstein, T.	2012	A limited repertoire of emotion regulation strategies is associated with internalizing problems in adolescence	Social Development	117	Canada	75	1	1	1	0	0	10	3	9	0	0	1	1	Emotion Regulation Questionnaire (ERQ; Gross & John, 2003)	1	0	0	0	0	0	0	0	0	1	0	0	0	0	0	0	0	0	0	0	0	0	0	0	0	0	0	0
Lu, Q., Tao, F., Hou, F., Zhang, Z., & Ren, L.-l.	2016	Emotion regulation, emotional eating and the energy-rich dietary pattern. A population-based study in Chinese adolescents	Appetite	4316	China	NR	NR	NR	NR	NR	NR	NR	NR	100	0	0	1	1	Emotion Regulation Questionnaire (ERQ; Gross & John, 2003)	1	0	0	0	0	0	0	0	0	1	0	0	0	0	0	0	0	0	0	0	0	0	0	0	0	0	0	0
McRae, K., Gross, J. J., Weber, J., Robertson, E. R., Sokol-Hessner, P., Ray, R. D., . . . Ochsner, K. N.	2012	The development of emotion regulation: An fMRI study of cognitive reappraisal in children, adolescents and young adults	Social Cognitive and Affective Neuroscience	38	United States	NR	NR	NR	NR	NR	NR	NR	NR	100	0	1	1	1	Reappraisal task completed while fMRI data were acquired. Participants viewed negatively-valenced affective images preceded by the instruction to 'look' or 'decrease' negative affect (reappraise). Participants rated their negative affective intensity after each image on a 4-point scale ('weak' to 'strong').	0	0	1	1	0	0	0	0	0	0	1	0	0	0	0	0	0	0	0	0	0	0	0	0	0	0	0	0
Mestre, J. M., Núñez-Lozano, J. M., Gómez-Molinero, R., Zayas, A., & Guil, R.	2017	Emotion regulation ability and resilience in a sample of adolescents from a suburban area	Frontiers in Psychology	164	Spain	NR	NR	NR	NR	NR	NR	NR	NR	100	0	0	1	1	Cognitive Emotion Regulation Questionnaire - Spanish Version (CERQ-S; Domínguez-Sánchez et al., 2013; Garnefski, Kraaij, & Spinhoven, 2001, 2002)	1	0	0	0	0	0	0	0	0	0	1	0	0	0	0	0	0	0	0	0	0	0	0	0	0	0	0	0
Michikyan, M., Lozada, F. T., Weidenbenner, J. V., & Tynes, B. M.	2014	Adolescent coping strategies in the face of their 'worst online experience'	International Journal of Gaming and Computer-Mediated Simulations	245	United States	45.3	5.7	20.8	3.7	0	0	9.4	4.1	11	0	0	0	1	Open-ended questionnaire about participants' worst online experience, how they responded, and how it made them feel.	1	0	0	0	0	0	0	0	0	0	1	0	0	0	0	0	0	0	0	0	0	0	0	0	0	0	0	0
Morris, A. S., Silk, J. S., Morris, M. D. S., Steinberg, L., Aucoin, K. J., & Keyes, A. W.	2011	The influence of mother–child emotion regulation strategies on children's expression of anger and sadness	Developmental Psychology	153	United States	43	0	48	3	0	0	0	0	5	1	1	0	0	Disappointment task (unwanted prize) conducted in the home with the mother present. Mother-child emotion regulation strategies were coded as attention refocusing, comforting, and cognitive reframing.	0	0	0	0	0	1	0	0	0	0	0	0	1	0	1	0	1	0	0	0	0	0	0	0	0	0	0	0
Mumtaz, S., Maqsood, A., & Rehman, G.	2017	Cognitive emotion regulation as determinants of internalizing and externalizing problems of adolescents	Journal of Behavioural Sciences	305	Pakistan	NR	NR	NR	NR	NR	NR	NR	NR	100	0	0	1	1	Cognitive Emotion Regulation Questionnaire (CERQ; Garnefski, Kraaij, & Spinhoven, 2001, 2002)	1	0	0	0	0	0	0	0	0	0	1	0	0	0	0	0	0	0	0	0	0	0	0	0	0	0	0	0
Peña, L. R., & Pacheco, N. E.	2012	Physical-verbal aggression and depression in adolescents: The role of cognitive emotion regulation strategies	Universitas Psychologica	248	Spain	NR	NR	NR	NR	NR	NR	NR	NR	100	0	0	1	1	Short Cognitive Emotion Regulation Questionnaire [short-CERQ] (Garnefski & Kraaij, 2006)	1	0	0	0	0	0	0	0	0	0	1	0	0	0	0	0	0	0	0	0	0	0	0	0	0	0	0	0
Pepping, C. A., Duvenage, M., Cronin, T. J., & Lyons, A.	2016	Adolescent mindfulness and psychopathology: The role of emotion regulation	Personality and Individual Differences	113	Australia	NR	NR	NR	NR	NR	NR	NR	NR	100	0	0	1	1	Emotion Regulation Questionnaire for Children and Adolescents (ERQ-CA; Gullone & Taffe, 2012)	1	0	0	0	0	0	0	0	0	1	0	0	0	0	0	0	0	0	0	0	0	0	0	0	0	0	0	0
Pitskel, N. B., Bolling, D. Z., Kaiser, M. D., Crowley, M. J., & Pelphrey, K. A.	2011	How grossed out are you? The neural bases of emotion regulation from childhood to adolescence	Developmental Cognitive Neuroscience	15	United States	NR	NR	NR	NR	NR	NR	NR	NR	100	0	1	1	1	Reappraisal task completed while fMRI data were acquired. Participants viewed disgust-inducing images preceded by the instructions "Look", "Less Gross" ("Pretend it's fake"), or "More Gross" ("Pretend it's right in front of you"). Participants rated their level of disgust after each image on a 4-point scale.	0	0	1	1	0	0	0	0	0	0	0	0	0	0	0	0	0	0	0	0	0	0	0	1	0	0	0	0
Reddy, R., Palmer, C. A., Jackson, C., Farris, S. G., & Alfano, C. A.	2017	Impact of sleep restriction versus idealized sleep on emotional experience, reactivity and regulation in healthy adolescents	Journal of Sleep Research	42	United States	57.1	14.3	23.8	16.7	0	0	4.8	0	0	0	0	1	1	Reappraisal task. Particpants viewed negatively-valenced affective images preceded by instructions to "view" or "reappraise" the image. Participants were asked to state their reappraisals out loud. Participants rated their emotional valence and arousal after each image using the Self-Assessment Manikin (Bradley & Lang, 1994).	0	0	1	0	0	0	0	0	0	0	1	0	0	0	0	0	0	0	0	0	0	0	0	0	0	0	0	0
Rood, L., Roelofs, J., Bögels, S. M., & Arntz, A.	2012	The effects of experimentally induced rumination, positive reappraisal, acceptance, and distancing when thinking about a stressful event on affect states in adolescents	Journal of Abnormal Child Psychology	160	The Netherlands	NR	NR	NR	NR	NR	NR	NR	NR	100	0	0	1	1	Participants were asked to visualize a current or recent stressful experience. After the visualization, participants were instructed to engage in rumination, acceptance, positive reappraisal, or distancing for 5 min. Participants rated their gloomy, sad, and happy affect using a visual analog scale at baseline, after the stress induction, and after the coping strategy manipulation.	0	0	1	0	0	0	0	0	0	0	1	0	0	0	0	0	0	0	0	0	0	0	0	0	0	0	0	0
Sai, L., Luo, S., Ward, A., & Sang, B.	2016	Development of the tendency to use emotion regulation strategies and their relation to depressive symptoms in chinese adolescents	Frontiers in Psychology	639	China	0	100	0	0	0	0	0	0	0	0	0	1	1	Emotion Regulation Questionnaire (ERQ; Gross & John, 2003)	1	0	0	0	0	0	0	0	0	1	0	0	0	0	0	0	0	0	0	0	0	0	0	0	0	0	0	0
Sala, M. N., Pons, F., & Molina, P.	2014	Emotion regulation strategies in preschool children	British Journal of Developmental Psychology	69	Italy	NR	NR	NR	NR	NR	NR	NR	NR	100	1	0	0	0	Emotion Regulation Story Stems (Storie interrotte per la Reglazione Emotiva: SIRE; Sala & Molina, 2014)	0	0	0	0	1	0	0	0	0	0	1	0	1	0	0	1	1	0	0	0	0	1	1	0	0	0	0	0
Saritas-Atalar, D., & Altan-Atalay, A.	2017	Maternal availability and adolescent dependency as moderators on the relation between personality and ER strategies in a Turkish sample	Personality and Individual Differences	267	Turkey	NR	NR	NR	NR	NR	NR	NR	NR	100	0	0	1	1	Emotion Regulation Questionnaire (ERQ; Gross & John, 2003)	1	0	0	0	0	0	0	0	0	1	0	0	0	0	0	0	0	0	0	0	0	0	0	0	0	0	0	0
Schienle, A., Leutgeb, V., & Ille, R.	2015	Disgust regulation strategies for children: A comparison between reappraisal and expression	European Journal of Developmental Psychology	162	Austria	NR	NR	NR	NR	NR	NR	NR	NR	100	0	1	1	0	Participants viewed disgust-inducing images in blocks of 3 images presented for 10 seconds each. At the beginning of each block, participants were instructed to engage in passive viewing, reappraisal (pretend it's fake), or emotional expression while viewing the images. Participants rated the intensity of their disgust on a 5-point scale after each image.	0	0	1	0	0	0	0	0	0	0	0	0	0	0	0	0	0	0	0	0	0	0	0	1	0	0	0	0
Schmidt, S., Tinti, C., Levine, L. J., & Testa, S.	2010	Appraisals, emotions and emotion regulation: An integrative approach	Motivation and Emotion	610	Italy	NR	NR	NR	NR	NR	NR	NR	NR	100	0	0	0	1	Self-report questionnaire assessing the use of problem-focused strategies, suppression, social support, positive reappraisal, distancing/distraction, and avoidance to cope with an upcoming exam. Items were adapted from the COPE (Carver et al., 1989), brief COPE (Carver, 1997), revised Ways of Coping scale (Folkman et al., 1986), and Emotion Regulation Questionnaire (Gross & John, 2003)	1	0	0	0	0	0	0	0	0	0	1	0	0	0	0	0	0	0	0	0	0	0	0	0	0	0	0	0
Schnitker, S. A., Houltberg, B., Dyrness, W., & Redmond, N.	2017	The virtue of patience, spirituality, and suffering: Integrating lessons from positive psychology, psychology of religion, and Christian theology	Psychology of Religion and Spirituality	406	United States	43.6	21.7	8.1	14.5	0	0	0	10.3	0	0	0	1	1	Emotion Regulation Questionnaire (ERQ; Gross & John, 2003)	1	0	0	0	0	0	0	0	0	1	0	0	0	0	0	0	0	0	0	0	0	0	0	0	0	0	0	0
Shapero, B. G., Abramson, L. Y., & Alloy, L. B.	2016	Emotional reactivity and internalizing symptoms: Moderating role of emotion regulation	Cognitive Therapy and Research	127	United States	NR	NR	NR	NR	NR	NR	NR	NR	100	0	0	1	1	Emotion Regulation Questionnaire (ERQ; Gross & John, 2003)	1	0	0	0	0	0	0	0	0	1	0	0	0	0	0	0	0	0	0	0	0	0	0	0	0	0	0	0
Shapero, B. G., Stange, J. P., McArthur, B. A., Abramson, L. Y., & Alloy, L. B.	2018	Cognitive reappraisal attenuates the association between depressive symptoms and emotional response to stress during adolescence	Cognition and Emotion	127	United States	47	0	48	0	0	0	0	0	5	0	0	1	1	Emotion Regulation Questionnaire (ERQ; Gross & John, 2003)	1	0	0	0	0	0	0	0	0	1	0	0	0	0	0	0	0	0	0	0	0	0	0	0	0	0	0	0
Shaunessy-Dedrick, E., Suldo, S. M., Roth, R. A., & Fefer, S. A.	2014	Students' perceptions of factors that contribute to risk and success in accelerated high school courses	The High School Journal	30	United States	NR	NR	NR	NR	NR	NR	NR	NR	100	0	0	0	1	Participants were interviewed about their stressors and coping strategies. Responses (including cognitive reappraisal) were thematically coded.	0	0	0	0	0	0	1	0	0	0	1	0	0	0	0	0	0	0	0	0	0	0	0	0	0	0	0	0
Shore, T., Cohen Kadosh, K., Lommen, M., Cooper, M., & Lau, J. Y. F.	2017	Investigating the effectiveness of brief cognitive reappraisal training to reduce fear in adolescents	Cognition and Emotion	57	England	NR	NR	NR	NR	NR	NR	NR	NR	100	0	0	1	1	Participants completed a classical fear-conditioning paradigm combined with EMG recording of eye-blink startle reflexes to air puffs delivered during presentation of the conditioned fear stimulus. After a fear acquisition phase, participants engaged in either cognitive reappraisal training or an unrelated task. Participants then engaged in fear re-instatement and fear extinction phases. After eac…	0	0	1	1	0	0	0	0	0	0	0	0	0	0	0	1	0	0	0	0	0	0	0	0	0	0	0	0
Silva, E., Freire, T., & Faria, S.	2018	The emotion regulation strategies of adolescents and their parents: An experience sampling study	Journal of Child and Family Studies	33	Portugal	NR	NR	NR	NR	NR	NR	NR	NR	100	0	0	1	1	Two cognitive reappraisal items from the Emotion Regulation Questionnaire for Children and Adolescents (ERQ-CA; Gullone & Taffe, 2012) (Portuguese translation; Teixeira et al., 2015), modified to reference the present moment and competed 8 times a day for 7 days	1	0	0	0	0	0	0	0	0	1	0	0	0	0	0	0	0	0	0	0	0	0	0	0	0	0	0	0
Silvers, J. A., Insel, C., Powers, A., Franz, P., Helion, C., Martin, R. E., . . . Ochsner, K. N.	2017	vlPFC–vmPFC–amygdala interactions underlie age-related differences in cognitive regulation of emotion	Cerebral Cortex	112	United States	NR	NR	NR	NR	NR	NR	NR	NR	100	1	1	1	1	Reappraisal task completed while fMRI data were acquired. Participants viewed negatively-valenced social images preceded by instructions to immerse themselves in the image ("Close") or to distance themselves from the image ("Far"). Participants rated their affect on a 5-point scale ("not at all bad" to "very bad") after each image.	0	0	1	1	0	0	0	0	0	0	1	0	0	0	0	0	0	0	0	0	0	0	0	0	0	0	0	0
Silvers, J. A., Insel, C., Powers, A., Franz, P., Weber, J., Mischel, W., Casey, B. J., & Ochsner, K. N.	2014	Curbing craving: Behavioral and brain evidence that children regulate craving when instructed to do so but have higher baseline craving than adults	Association for Psychological Science	105	United States	NR	NR	NR	NR	NR	NR	NR	NR	100	1	1	1	1	Reappraisal task completed while fMRI data were acquired. Participants viewed images of unhealthy but appetizing foods preceded by instructions to immerse themselves in the image ("Close") or to distance themselves from the image ("Far"). Participants rated their desire to eat the food on a 5-point scale after each image.	0	0	1	1	0	0	0	0	0	0	0	0	0	0	0	0	0	0	0	0	0	0	0	0	0	0	0	1
Silvers, J. A., McRae, K., Gabrieli, J. D. E., Gross, J. J., Remy, K. A., & Ochsner, K. N.	2012	Age-related differences in emotional reactivity, regulation, and rejection sensitivity in adolescence (study 1)	Emotion	44	United States	NR	NR	NR	NR	NR	NR	NR	NR	100	0	1	1	1	Reappraisal task. Participants viewed negatively-valenced affective images preceded by instructions to react naturally to the image ("Look") or to tell themselves a story about (reappraise) the image to decrease their negative affect ("Decrease"). Participants rated their negative affect on a 4-point scale ("weak" to "strong") after each image.	0	0	1	0	0	0	0	0	0	0	1	0	0	0	0	0	0	0	0	0	0	0	0	0	0	0	0	0
Silvers, J. A., McRae, K., Gabrieli, J. D. E., Gross, J. J., Remy, K. A., & Ochsner, K. N.	2012	Age-related differences in emotional reactivity, regulation, and rejection sensitivity in adolescence (study 2)	Emotion	77	United States	NR	NR	NR	NR	NR	NR	NR	NR	100	0	1	1	1	Reappraisal task. Participants viewed negatively-valenced social and nonsocial images preceded by instructions to immerse themselves in the image ("Close") or to distance themselves from the image ("Far"). Participants rated their affect on a 5-point scale ("not feeling badly at all" to "feeling very badly") after each image.	0	0	1	0	0	0	0	0	0	0	1	0	0	0	0	0	0	0	0	0	0	0	0	0	0	0	0	0
Silvers, J. A., Shu, J., Hubbard, A. D., & Ochsner, K. N.	2015	Concurrent and lasting effects of emotion regulation on amygdala response in adolescence and young adulthood	Developmental Science	56	United States	NR	NR	NR	NR	NR	NR	NR	NR	100	0	1	1	1	Reappraisal task completed while fMRI data were acquired. Participants viewed neutral and negatively-valenced social and nonsocial images preceded by instructions to immerse themselves in the image ("Close") or to distance themselves from the image ("Far"). Participants rated their affect on a 5-point scale ("not feeling badly at all" to "feeling very badly") after each image. Five minutes after …	0	0	1	1	0	0	0	0	0	0	1	0	0	0	0	0	0	0	0	0	0	0	0	0	0	0	0	0
Somerville, M. P., & Whitebread, D.	2018	Emotion regulation and well-being in primary classrooms situated in low-socioeconomic communities	British Journal of Educational Psychology	33	New Zealand	NR	NR	NR	NR	NR	NR	NR	NR	100	0	1	1	0	Participants' emotion expression, situational antecedents of negative expressed emotions, and emotion regulation strategies coinciding with negative expressed emotions (including behavioral evidence of cognitive reappraisal) were coded from recordings of their behavior in the classroom during normal school activities.	0	0	0	0	0	1	0	0	0	0	1	0	0	0	0	0	0	0	0	0	0	0	0	0	0	0	0	0
Stansbury, K., & Sigman, M.	2000	Responses of preschoolers in two frustrating episodes: Emergence of complex strategies for emotion regulation	Journal of Genetic Psychology	52	United States	45	0	0	45	0	0	0	0	10	1	0	0	0	Parent-child dyads participated in two frustration induction paradigms in the laboratory (toy clean-up and denial of candy). Children's emotion regulation strategies were coded as self-comforting, instrumental regulation, distraction, and cognitive regulation (including reappraisal). Parents' emotion regulation strategies were coded as comforting, instrumental regulation, distraction, and cogniti…	0	0	0	0	0	1	0	0	0	0	0	0	0	1	0	0	0	0	0	0	0	0	0	0	0	0	0	0
Stephanou, K., Davey, C. G., Kerestes, R., Whittle, S., Pujol, J., Yücel, M., . . . Harrison, B. J.	2016	Brain functional correlates of emotion regulation across adolescence and young adulthood	Human Brain Mapping	78	Australia	NR	NR	NR	NR	NR	NR	NR	NR	100	0	0	0	1	Reappraisal task completed while fMRI data were acquired. Participants viewed negatively-valenced affective images preceded by instructions to "look" or "reappraise," presented in 4-image blocks by experimental condition. Participants rated their affect ("not at all bad" to "very bad") at the end of each block.	0	0	1	1	0	0	0	0	0	0	1	0	0	0	0	0	0	0	0	0	0	0	0	0	0	0	0	0
Strelhow, M. R. W., Sarriera, J. C., & Bedin, L. M.	2017	Children's Religious Coping Scale: Adaptation and psychometric properties	Paideia	1612	Brazil	NR	NR	NR	NR	NR	NR	NR	NR	100	0	1	1	0	Children's Religious Coping Scale (CRC; Dupre, 2008)	1	0	0	0	0	0	0	0	0	1	0	0	0	0	0	0	0	0	0	0	0	0	0	0	0	0	0	0
Szentágotai-Tătar, A., & Miu, A. C.	2016	Individual differences in emotion regulation, childhood trauma and proneness to shame and guilt in adolescence	PLoS ONE	706	Romania	NR	NR	NR	NR	NR	NR	NR	NR	100	0	0	1	1	Cognitive Emotion Regulation Questionnaire (CERQ; Garnefski, Kraaij, & Spinhoven, 2001) (Romanian translation; Perte & Miclea, 2011)	1	0	0	0	0	0	0	0	0	0	1	0	0	0	0	0	0	0	0	0	0	0	0	0	0	0	0	0
Tatnell, R., Kelada, L., Hasking, P., & Martin, G.	2014	Longitudinal analysis of adolescent NSSI: The role of intrapersonal and interpersonal factors	Journal of Abnormal Child Psychology	1973	Australia	NR	NR	NR	NR	NR	NR	NR	NR	100	0	0	1	1	Emotion Regulation Questionnaire (ERQ; Gross & John, 2003)	1	0	0	0	0	0	0	0	0	1	0	0	0	0	0	0	0	0	0	0	0	0	0	0	0	0	0	0
Teixeira, A., Silva, E., Tavares, D., & Freire, T.	2015	Portuguese validation of the Emotion Regulation Questionnaire for Children and Adolescents (ERQ-CA): Relations with self-esteem and life satisfaction	Child Indicators Research	809	Portugal	NR	NR	NR	NR	NR	NR	NR	NR	100	0	0	1	1	Emotion Regulation Questionnaire for Children and Adolescents (ERQ-CA; Gullone & Taffe, 2012)	1	0	0	0	0	0	0	0	0	1	0	0	0	0	0	0	0	0	0	0	0	0	0	0	0	0	0	0
Thomsen, T.	2016	Flexible goal adjustment from late childhood to late adolescence: Developmental differences and relations to cognitive coping and emotion regulation	International Journal of Developmental Sciences	815	Germany	NR	NR	NR	NR	NR	NR	NR	NR	100	0	1	1	1	Cognitive Emotion Regulation Questionnaire (CERQ; Garnefski, Kraaij, & Spinhoven, 2001, 2002)	1	0	0	0	0	0	0	0	0	0	1	0	0	0	0	0	0	0	0	0	0	0	0	0	0	0	0	0
Tu, K. M., Erath, S. A., & El-Sheikh, M.	2016	Coping responses moderate prospective associations between marital conflict and youth adjustment	Journal of Family Psychology	304	United States	66	0	34	0	0	0	0	0	0	0	1	1	0	Responses to Stress Questionnaire - Family Conflict (RSQ; Connor-Smith et al., 2000)	1	0	0	0	0	0	0	0	0	0	1	0	0	0	0	0	0	0	0	0	0	0	0	0	0	0	0	0
Valiente, C., Eisenberg, N., Fabes, R. A., Spinrad, T. L., & Sulik, M. J.	2015	Coping across the transition to adolescence: Evidence of interindividual consistency and mean-level change	Journal of Early Adolescence	155	United States	85	1.1	1.1	6.4	0	1.1	0	5.3	0	0	1	1	1	Participants completed a daily diary for 2 weeks about stressful events and coping strategies used. Use of reappraisal was assessed by the item "tried to think about the problem in a positive way."	0	0	0	0	0	0	0	0	1	0	1	0	0	0	0	0	0	0	0	0	0	0	0	0	0	0	0	0
Van Beveren, M. L., Harding, K., Beyers, W., & Braet, C.	2018	Don't worry, be happy: The role of positive emotionality and adaptive emotion regulation strategies for youth depressive symptoms	British Journal of Clinical Psychology	1646	Belgium	NR	NR	NR	NR	NR	NR	NR	NR	100	0	1	1	1	FEEL-KJ Adaptive Strategies Scale (Braet, Cracco, Theuwis, Grob, & Smolenski, 2013; Grob & Smolenski, 2005)	1	0	0	0	0	0	0	0	0	0	0	0	1	0	0	1	1	0	0	0	0	0	0	0	0	0	0	0
Van Cauwenberge, V., Van Leeuwen, K., Hoppenbrouwers, K., & Wiersema, J. R.	2017	Developmental changes in neural correlates of cognitive reappraisal: An ERP study using the late positive potential	Neuropsychologia	63	Belgium	NR	NR	NR	NR	NR	NR	NR	NR	100	0	1	1	1	(1) Emotion Regulation Questionnaire for Children and Adolescents (ERQ-CA; Gullone et al., 2010) (Dutch version) (2) Directed reappraisal task completed while EEG data were recorded. Participants viewed negatively-valenced affective images. After each image they heard a negative or neutral (reappraisal) story about the image and then they were presented with the same image again. After the reappr…	1	0	1	1	0	0	0	0	0	0	1	0	0	0	0	0	0	0	0	0	0	0	0	0	0	0	0	0
Vanhalst, J., Luyckx, K., Van Petegem, S., & Soenens, B.	2018	The detrimental effects of adolescents’ chronic loneliness on motivation and emotion regulation in social situations	Journal of Youth and Adolescence	730	Belgium	NR	NR	NR	NR	NR	NR	NR	NR	100	0	0	1	1	Participants were presented with 10 vignettes about social inclusion and exclusion. After each social exclusion vignette, participants rated their likelihood of using each of nine cognitive emotion regulation strategies based on the Cognitive Emotion Regulation Questionnaire (CERQ; Garnefski & Kraaij, 2007). Strategies included positive reappraisal ("I would think this situation could make me str…	0	0	0	0	1	0	0	0	0	0	0	0	0	0	0	0	0	0	0	0	0	0	0	0	0	1	0	0
Verzeletti, C., Zammuner, V. L., Galli, C., & Agnoli, S.	2016	Emotion regulation strategies and psychosocial well-being in adolescence	Cogent Psychology	633	Italy	NR	NR	NR	NR	NR	NR	NR	NR	100	0	0	1	1	Emotion Regulation Questionnaire (ERQ; Gross & John, 2003)	1	0	0	0	0	0	0	0	0	1	0	0	0	0	0	0	0	0	0	0	0	0	0	0	0	0	0	0
Vijayakumar, N., Whittle, S., Yücel, M., Dennison, M., Simmons, J., & Allen, N. B.	2014	Thinning of the lateral prefrontal cortex during adolescence predicts emotion regulation in females	Social Cognitive and Affective Neuroscience	92	Australia	NR	NR	NR	NR	NR	NR	NR	NR	100	0	0	0	1	Emotion Regulation Questionnaire (ERQ; Gross & John, 2003)	1	0	0	0	0	0	0	0	0	1	0	0	0	0	0	0	0	0	0	0	0	0	0	0	0	0	0	0
Vögele, C., Sorg, S., Studtmann, M., & Weber, H.	2010	Cardiac autonomic regulation and anger coping in adolescents	Biological Psychology	45	Germany	NR	NR	NR	NR	NR	NR	NR	NR	100	0	0	1	1	Participants played an "Ultimatum Game" (UG; Thaler, 1998) against a computer "competitor," adapted to induce anger by ending with an extremely unfair offer, while ECG data were recorded. Participants rated their anger and happiness on a 0-100 scale at baseline and after the extremely unfair offer. Participants then retrospectively rated their mood when they received the unfair offer and complete…	1	0	1	1	0	0	0	0	0	0	0	0	1	0	0	0	0	0	0	0	0	0	0	0	0	0	0	0
von Salisch, M., & Zeman, J. L.	2018	Pathways to reciprocated friendships: A cross-lagged panel study on young adolescents’ anger regulation towards friends	Journal of Youth and Adolescence	299	Germany	100	0	0	0	0	0	0	0	0	0	0	1	0	Strategies of Anger Regulation for Adolescents questionnaire (SAR-A, von Salisch and Vogelgesang, 2005)	1	0	0	0	0	0	0	0	0	0	0	0	1	0	0	0	0	0	0	0	0	0	0	0	0	0	0	0
Voon, D., Hasking, P., & Martin, G.	2014	Change in emotion regulation strategy use and its impact on adolescent nonsuicidal self-injury: A three-year longitudinal analysis using latent growth modeling	Journal of Abnormal Psychology	3143	Australia	NR	NR	NR	NR	NR	NR	NR	2.5	97.5	0	0	1	1	Emotion Regulation Questionnaire (ERQ; Gross & John, 2003)	1	0	0	0	0	0	0	0	0	1	0	0	0	0	0	0	0	0	0	0	0	0	0	0	0	0	0	0
Voon, D., Hasking, P., & Martin, G.	2014	Emotion regulation in first episode adolescent non-suicidal self-injury: WHAT difference does a year make?	Journal of Adolescence	3143	Australia	NR	NR	NR	NR	NR	NR	NR	NR	100	0	0	1	1	Emotion Regulation Questionnaire (ERQ; Gross & John, 2003)	1	0	0	0	0	0	0	0	0	1	0	0	0	0	0	0	0	0	0	0	0	0	0	0	0	0	0	0
Voon, D., Hasking, P., & Martin, G.	2014	The roles of emotion regulation and ruminative thoughts in non‐suicidal self‐injury	British Journal of Clinical Psychology	2507	Australia	NR	NR	NR	NR	NR	NR	NR	NR	100	0	0	1	1	Emotion Regulation Questionnaire (ERQ; Gross & John, 2003)	1	0	0	0	0	0	0	0	0	1	0	0	0	0	0	0	0	0	0	0	0	0	0	0	0	0	0	0
Wang, D., Li, S., Hu, M., Dong, D., & Tao, S.	2017	Negative academic emotion and psychological well-being in Chinese rural-to-urban migrant adolescents: Examining the moderating role of cognitive reappraisal	Frontiers in Psychology	311	China	NR	NR	NR	NR	NR	NR	NR	NR	100	0	0	1	1	Emotion Regulation Questionnaire (ERQ; Gross & John, 2003)	1	0	0	0	0	0	0	0	0	1	0	0	0	0	0	0	0	0	0	0	0	0	0	0	0	0	0	0
Wante, L., Van Beveren, M. L., Theuwis, L., & Braet, C.	2018	The effects of emotion regulation strategies on positive and negative affect in early adolescents (Study 2)	Cognition and Emotion	184	Belgium	100	0	0	0	0	0	0	0	0	0	1	1	0	Participants viewed a negatively-valenced affective film clip. Participants were then instructed to engage in reappraisal, distraction, rumination, or acceptance for 5-10 min. Participants rated their affective states (happy, sad, angry, and anxious) on visual analog scales before the film clip, immediately after the film clip, immediately after the emotion regulation manipulation, and after a re…	0	0	1	0	0	0	0	0	0	0	1	0	0	0	0	0	0	0	0	0	0	0	0	0	0	0	0	0
Wilson, C., & Hall, M.	2012	Thought control strategies in adolescents: Links with OCD symptoms and meta-cognitive beliefs	Behavioural and Cognitive Psychotherapy	151	England	89	0	0	0	0	0	0	0	11	0	0	1	1	Thought Control Questionnaire (TCQ; Wells & Davies, 1994)	1	0	0	0	0	0	0	0	0	0	1	0	0	0	0	0	0	0	0	0	0	0	0	0	0	0	0	0
Xia, L. X., Gao, X., Wang, Q., & Hollon, S. D.	2014	The relations between interpersonal self-support traits and emotion regulation strategies: A longitudinal study	Journal of Adolescence	310	China	NR	NR	NR	NR	NR	NR	NR	NR	100	0	0	1	1	Emotion Regulation Questionnaire (ERQ; Gross & John, 2003)	1	0	0	0	0	0	0	0	0	1	0	0	0	0	0	0	0	0	0	0	0	0	0	0	0	0	0	0
Xu, J.	2018	Emotion regulation in mathematics homework: An empirical study	Journal of Educational Research	1799	China	NR	NR	NR	NR	NR	NR	NR	NR	100	0	0	0	1	Homework Emotion Regulation Scale (HERS; Xu, Fan, & Du, 2016)	1	0	0	0	0	0	0	0	0	0	1	0	0	0	0	0	0	0	0	0	0	0	0	0	0	0	0	0
Xu, J., Fan, X., & Du, J.	2016	Homework Emotion Regulation Scale: Psychometric properties for middle school students	Journal of Psychoeducational Assessment	796	China	NR	NR	NR	NR	NR	NR	NR	NR	100	0	0	1	0	Homework Emotion Regulation Scale (HERS; Xu, Fan, & Du, 2016)	1	0	0	0	0	0	0	0	0	0	1	0	0	0	0	0	0	0	0	0	0	0	0	0	0	0	0	0
Xu, J., Fan, X., & Du, J.	2017	Homework Emotion Regulation Scale: Confirming the factor structure with high school students	Journal of Psychoeducational Assessment	915	China	NR	NR	NR	NR	NR	NR	NR	NR	100	0	0	0	1	Homework Emotion Regulation Scale (HERS; Xu, Fan, & Du, 2016)	1	0	0	0	0	0	0	0	0	0	1	0	0	0	0	0	0	0	0	0	0	0	0	0	0	0	0	0
Yang, F., Xu, J., Tan, H., & Liang, N.	2016	What keeps Chinese students motivated in doing math homework? An empirical investigation	Teachers College Record	1799	China	NR	NR	NR	NR	NR	NR	NR	NR	100	0	0	0	1	Homework Emotion Regulation Scale (HERS; Xu, Fan, & Du, 2016)	1	0	0	0	0	0	0	0	0	0	1	0	0	0	0	0	0	0	0	0	0	0	0	0	0	0	0	0
Yeh, K. H., Bedford, O., Wu, C. W., Wang, S. Y., & Yen, N. S.	2017	Suppression benefits boys in Taiwan: The relation between gender, emotional regulation strategy, and mental health (Study 1)	Frontiers in Psychology	695	Taiwan	NR	NR	NR	NR	NR	NR	NR	NR	100	0	0	1	0	Emotion Regulation Questionnaire (ERQ; Gross & John, 2003) (Chinese adaptation & translation; Liu et al., 2015)	1	0	0	0	0	0	0	0	0	1	0	0	0	0	0	0	0	0	0	0	0	0	0	0	0	0	0	0
Yeh, K. H., Bedford, O., Wu, C. W., Wang, S. Y., & Yen, N. S.	2017	Suppression benefits boys in Taiwan: The relation between gender, emotional regulation strategy, and mental health (Study 2)	Frontiers in Psychology	433	Taiwan	NR	NR	NR	NR	NR	NR	NR	NR	100	0	0	1	1	Emotion Regulation Questionnaire (ERQ; Gross & John, 2003) (Chinese adaptation & translation; Liu et al., 2015)	1	0	0	0	0	0	0	0	0	1	0	0	0	0	0	0	0	0	0	0	0	0	0	0	0	0	0	0
Yeung, D. Y., Ho, S. M. Y., & Mak, C. W. Y.	2015	Brief report: Attention to positive information mediates the relationship between hope and psychosocial well-being of adolescents	Journal of Adolescence	712	Hong Kong	NR	NR	NR	NR	NR	NR	NR	NR	100	0	0	1	1	Emotion Regulation Questionnaire (ERQ; Gross & John, 2003) (Chinese translation; Yeung, Wong, & Lok, 2011)	1	0	0	0	0	0	0	0	0	1	0	0	0	0	0	0	0	0	0	0	0	0	0	0	0	0	0	0
Yokum, S., & Stice, E.	2013	Cognitive regulation of food craving: Effects of three cognitive reappraisal strategies on neural response to palatable foods	International Journal of Obesity	21	United States	NR	NR	NR	NR	NR	NR	NR	NR	100	0	0	1	1	Reappraisal task completed while fMRI data were acquired. Participants viewed images of appetizing and unappetizing foods preceded by instructions to "imagine eating," think of the "costs of eating," think of the "benefits of not eating," or "suppress craving." Participants rated their "wanting" of the pictured food on a visual analog scale after 50% of the trials.	0	0	1	1	0	0	0	0	0	0	0	0	0	0	0	0	0	0	0	0	0	0	0	0	0	0	0	1
Zhao, Y., & Zhao, G.	2015	Emotion regulation and depressive symptoms: Examining the mediation effects of school connectedness in Chinese late adolescents	Journal of Adolescence	504	China	0	95.5	0	0	0	0	0	3.4	1.1	0	0	0	1	Emotion Regulation Questionnaire (ERQ; Gross & John, 2003) (Chinese adaptation & translation)	1	0	0	0	0	0	0	0	0	1	0	0	0	0	0	0	0	0	0	0	0	0	0	0	0	0	0	0
